# Supplementary material for: Identification of New Angiotensin-Converting Enzyme Inhibitory Peptides Isolated from the Hydrolysate of the Venom of Nemopilema nomurai Jellyfish
Source: Toxins (Basel). 2024 Sep 20;16(9):410. doi: 10.3390/toxins16090410 (PMC11435582; doi:10.3390/toxins16090410)
Supplement: Supplementary file 1 [file toxins-16-00410-s001.zip]

Archive with 1 entries (1 files):
- toxins-3131958-supplementary.pdf
